# Supplementary material for: Synergistic Interaction of Clusters of Iron Oxide Nanoparticles and Reduced Graphene Oxide for High Supercapacitor Performance
Source: Nanomaterials (Basel). 2022 Aug 5;12(15):2695. doi: 10.3390/nano12152695 (PMC9370716; doi:10.3390/nano12152695)
Supplement: Supplementary file 1 [file nanomaterials-12-02695-s001.zip]

Archive with 1 entries (1 files):
- nanomaterials-1792546-Supplementary.pdf
